# Supplementary material for: Observation of hapten-induced sensitization responses for the development of a mouse skin sensitization test, including the elicitation phase
Source: Sci Rep. 2022 Nov 18;12:19898. doi: 10.1038/s41598-022-24547-1 (PMC9674688; doi:10.1038/s41598-022-24547-1)
Supplement: Supplementary file 1 — Supplementary Table S1. [file 41598_2022_24547_MOESM1_ESM.xlsx]

## Sheet: TableS1
Table S1. Body mass gain rate of mice in each study
Protocol	Treatment	Body mass gain ratea (%, mean ± SE)
Protocol 1	UC	7.98351	±	1.63587
	VC	10.1058	±	1.26051
	DNFB	8.94356	±	1.14882
Protocol 2 (DNFB)	UC	9.16126	±	3.47826
	VC	5.92779	±	1.24163
	DNFB	6.26998	±	1.28751
Protocol 2 (TNCB)	UC	6.82464	±	1.88714
	VC	4.63076	±	1.30579
	TNCB	6.86871	±	1.72168
Protocol 3 (OECD TG442B)	UC	1.51533	±	1.1522
	VC	1.88825	±	1.35347
	HCA	0.540943	±	1.09652
aPercentage increase in body mass of untreated (UC) and vehicle (VC) or test substance treated mice from before the start of each experiment to before blood collection. DNFB: 2,4-dinitrofluorobenzene, TNCB: 2,4,6-trinitrochrolobenzene, HCA: α-hexylcinnamaldehyde.
