# Supplementary material for: Observation of hapten-induced sensitization responses for the development of a mouse skin sensitization test, including the elicitation phase
Source: Sci Rep. 2022 Nov 18;12:19898. doi: 10.1038/s41598-022-24547-1 (PMC9674688; doi:10.1038/s41598-022-24547-1)
Supplement: Supplementary file 2 — Supplementary Table S2. [file 41598_2022_24547_MOESM2_ESM.xlsx]

## Sheet: Table1
Table S2. Primers used for real-time PCR.
Gene	Accession No.	Sequence (5' → 3')		Product size (bp)
Interleukin 4 (Il4)	NM_021283.2	Forward	CCATATCCACGGATGCGACA	118
		Reverse	CGTTGCTGTGAGGACGTTTG
Interferon gamma (Ifng)	NM_008337.4	Forward	CAGCAACAGCAAGGCGAAAA	90
		Reverse	TCATTGAATGCTTGGCGCTG
Interleukin 17A (Il17a)	NM_010552.3	Forward	TGATCAGGACGCGCAAACAT	112
		Reverse	TTTGAGGGATGATCGCTGCT
Perforin 1 (Prf1)	NM_011073.3	Forward	CTCCCACTCCAAGGTAGCCA	117
		Reverse	GGAGGTTTTTGTACCAGGCG
Actin, beta (Actb)	NM_007393.5	Forward	CCCTGAGGAGCACCCTGT	109
		Reverse	GTACATGGCTGGGGTGTTGA
